# Supplementary material for: Crystal structure of Drosophila Piwi
Source: Nat Commun. 2020 Feb 12;11:858. doi: 10.1038/s41467-020-14687-1 (PMC7015924; doi:10.1038/s41467-020-14687-1)
Supplement: Supplementary file 4 — Source Data [file 41467_2020_14687_MOESM4_ESM.xlsx]

## Sheet: Figure 6c
Figure 6c

## Sheet: Figure 6f
Figure 6f

## Sheet: Figure 7a
Figure 7a
	Control	Empty	Piwi WT	Piwi Slicer
mdg1/rp49	1	17.867	3.825	5.552
mdg1/rp49	1	25.734	5.502	7.161
mdg1/rp49	1	44.025	6.893	7.565
average	1	29.2087	5.40667	6.75933
S.E.	0	7.74845	0.886937	0.614829

## Sheet: Figure 7b
Figure 7b

## Sheet: Figure 7c
Figure 7c
	siEGFP	EGFP/Arx RNAi			Piwi/Arx RNAi
	Control	Empty	WT	Slicer	Empty	WT	Slicer
mdg1/rp49	1	61.818	64.584	63.83	107.047	100.04	68.002
mdg1/rp49	1	46.131	61.044	38.693	76.417	64.778	73.506
mdg1/rp49	1	45.848	59.214	61.458	131.564	98.887	108.111
average	1	51.2657	61.614	54.6603	105.009	87.9017	83.2063
S.E.	0	5.2768	1.57617	8.01298	15.9521	11.5666	12.5533

## Sheet: Figure 7d
Figure 7d
Signal	Total	Signal/Total
30519.1	31532.8	0.967854	0.925445	0.895695	Slicer Beads	Fragment B
1013.66		0.0321463		0.0297496	Slicer Sup
31957.2	34073.1	0.937901	1	0.937901	Slicer Beads	Fragment A
2115.89		0.0620987		0.0620987	Slicer Sup
11081.2	14636.7	0.757085	0.429568	0.325219	Slicer Beads	Fragment A*
3555.48		0.242915		0.104349	Slicer Sup
1600.19	4256.63	0.375928	0.124927	0.0469634	Slicer Beads	Fragment B*
2656.45		0.624072		0.0779632	Slicer Sup
	Fragment B	Fragment A	Fragment A*	Fragment B*
Beads	89.57	93.79	32.52	4.7
Sup	2.97	6.21	10.43	7.8

## Sheet: Figure 7e
Figure 7e

## Sheet: Figure S1b
Supplementary Figure 1b

## Sheet: Figure S1d
Supplementary Figure 1d

## Sheet: Figure S1e
Supplementary Figure 1e

[truncated: 4 more sheets: Figure S8a, Figure S8b, Figure S8d, Figure S8e]
